# Supplementary material for: Prevalent and sex-biased breathing patterns modify functional connectivity MRI in young adults
Source: Nat Commun. 2020 Oct 20;11:5290. doi: 10.1038/s41467-020-18974-9 (PMC7576607; doi:10.1038/s41467-020-18974-9)
Supplement: Supplementary file 3 — Supplementary Data 1 [file 41467_2020_18974_MOESM3_ESM.xlsx]

## Sheet: onsets_deep
Subject#	HCPID	Run	TR
154	140319	1	768
161	142828	4	646
162	143325	3	928
166	144428	1	208
168	144832	2	799
176	146937	4	294
180	148133	4	947
183	148840	1	354
186	149337	1	622
191	150625	2	637
230	159239	4	942
232	159441	2	356
233	159744	2	480
239	161630	1	996
241	162026	1	847
243	162329	2	659
251	164131	2	1000
252	164636	4	396
255	165638	2	351
257	166438	3	452
305	178243	2	1022
306	178647	2	423
307	178748	2	964
310	179245	3	264
311	179346	1	567
316	180937	3	474
327	185341	1	521
329	185846	1	691
330	185947	3	596
332	186444	2	580
333	187143	1	903
335	187547	1	386
338	188448	4	371
340	188751	1	972
341	189349	1	786

## Sheet: onsets_bursts
Subject#	HCPID	Run	TR
127	133827	1	519
149	138837	1	692
158	141119	1	995
166	144428	4	745
168	144832	4	670
180	148133	4	1095
192	150726	1	995
193	150928	2	740
210	154734	4	330
214	155938	1	450
223	157942	1	580
229	159138	1	565
232	159441	1	683
284	173637	4	795
290	175035	4	263
301	177241	4	1055
305	178243	1	922
315	180836	2	465
331	186141	1	979
333	187143	3	800
357	194645	2	800
373	198653	3	803
376	199251	1	650
377	199453	3	885
383	200614	4	950
386	201414	1	425
389	202113	4	1100
392	203923	3	929
415	210415	1	1030
418	211215	4	710
429	213421	4	640
460	263436	3	623
557	449753	2	840
558	453441	3	624
573	512835	2	1024

## Sheet: onsets_motion
Subject#	HCPID	Run	TR
186	149337	2	938
191	150625	3	603
199	151829	3	151
204	153631	4	1012
205	153732	2	411
207	154229	1	939
225	158136	1	668
232	159441	2	299
233	159744	4	85
241	162026	3	172
251	164131	1	525
291	175237	3	378
297	176239	3	179
307	178748	2	169
311	179346	2	769
318	181232	1	677
577	520228	2	580
579	523032	4	250
581	525541	3	765
586	536647	3	1005
602	565452	3	326
615	580044	3	547
626	588565	2	450
629	597869	1	921
644	620434	3	145
648	627549	3	311
666	667056	1	706
667	668361	1	215
703	732243	2	625
710	748662	3	291
728	783462	1	785
750	833249	4	71
753	837964	3	179
754	841349	1	56
761	856766	1	678
