# Supplementary material for: Prevalent and sex-biased breathing patterns modify functional connectivity MRI in young adults
Source: Nat Commun. 2020 Oct 20;11:5290. doi: 10.1038/s41467-020-18974-9 (PMC7576607; doi:10.1038/s41467-020-18974-9)
Supplement: Supplementary file 10 — Source Data [file 41467_2020_18974_MOESM10_ESM.zip]

Archive with 11 entries (10 files):
- Figure4/
- Figure4/fig4simple.mat
- __MACOSX/Figure4/._fig4simple.mat
- Figure4/fig4simple.m
- __MACOSX/Figure4/._fig4simple.m
- Figure4/fig4simple.png
- __MACOSX/Figure4/._fig4simple.png
- Figure4/README.rtf
- __MACOSX/Figure4/._README.rtf
- Figure4/SourceFile_Panels_B-I.xlsx
- __MACOSX/Figure4/._SourceFile_Panels_B-I.xlsx
