# Supplementary material for: Prevalent and sex-biased breathing patterns modify functional connectivity MRI in young adults
Source: Nat Commun. 2020 Oct 20;11:5290. doi: 10.1038/s41467-020-18974-9 (PMC7576607; doi:10.1038/s41467-020-18974-9)
Supplement: Supplementary file 10 — Source Data [file 41467_2020_18974_MOESM10_ESM.zip › Figure4/fig4simple.m]

function fig4simple()


load('fig4simple.mat');


close all;
h=figure;
set(h,'position',[100 100 3840 2160]);
set(h,'visible','on');

subplot(3,6,1);
fuzz=.3;
[tmpr tmpp]=corrcoef(tot.b1,tot.b2);
plot(tot.b1+fuzz*rand(399,1)-fuzz/2,tot.b2+fuzz*rand(399,1)-fuzz/2,'k.');
xlabel('jdp'); ylabel('cjl');
ylim([-1 5]); xlim([-1 5]);
axis('square');
title(['burst ratings, r=' num2str(tmpr(1,2),'%3.3f')]);

subplot(3,6,2);
[tmpr tmpp]=corrcoef(tot.d1,tot.d2);
plot(tot.d1+fuzz*rand(399,1)-fuzz/2,tot.d2+fuzz*rand(399,1)-fuzz/2,'k.');
xlabel('jdp'); ylabel('cjl');
ylim([-1 5]); xlim([-1 5]);
set(gca,'xtick',[],'ytick',[]);
axis('square');
title(['deep ratings, r=' num2str(tmpr(1,2),'%3.3f') ]);


arr1=[nnz(tot.d1==0) nnz(tot.d2==0);...
    nnz(tot.d1==1) nnz(tot.d2==1);...
    nnz(tot.d1==2) nnz(tot.d2==2);...
    nnz(tot.d1==3) nnz(tot.d2==3);...
    nnz(tot.d1==4) nnz(tot.d2==4)];

arr2=[nnz(tot.b1==0) nnz(tot.b2==0);...
    nnz(tot.b1==1) nnz(tot.b2==1);...
    nnz(tot.b1==2) nnz(tot.b2==2);...
    nnz(tot.b1==3) nnz(tot.b2==3);...
    nnz(tot.b1==4) nnz(tot.b2==4)];


subplot(3,6,3);
b=bar(arr2);
b(2).FaceColor=[1 1 0];
b(1).FaceColor=[.3 0 .6];
ylim([0 200]);
title('deep rating distrib');
legend({'jdp','cjl'})
ylabel('subs')

subplot(3,6,4);
b=bar(arr1);
b(2).FaceColor=[1 1 0];
b(1).FaceColor=[.3 0 .6];
ylim([0 200]);
title('burst rating distrib');
legend({'jdp','cjl'})
ylabel('subs');

subplot(3,6,5);
arr=[sum(tot.b1(tot.males)) sum(tot.b2(tot.males));...
    sum(tot.b1(tot.females)) sum(tot.b1(tot.females));...
    sum(tot.d1(tot.males)) sum(tot.d2(tot.males));...
    sum(tot.d1(tot.females)) sum(tot.d2(tot.females))];

arr(1,:)=arr(1,:)/(nnz(tot.males)*4);
arr(3,:)=arr(3,:)/(nnz(tot.males)*4);
arr(2,:)=arr(2,:)/(nnz(tot.females)*4);
arr(4,:)=arr(4,:)/(nnz(tot.females)*4);

b=bar(arr);
b(2).FaceColor=[1 1 0];
b(1).FaceColor=[.3 0 .6];
ylim([0 .75]);
title('rating sex diff');
legend({'jdp','cjl'})
set(gca,'xticklabel',{'Mbu','Fbu','Mdb','Fdb'})
ylabel('fraction subs');

N1=nnz(tot.males)*4; % male runs
N2=nnz(tot.females)*4; % female runs
x1 = [repmat('a',N1,1); repmat('b',N2,1)];

% JDP bursts
n1=sum(tot.b1(tot.males));
n2=sum(tot.b1(tot.females));
x2 = [repmat(1,n1,1); repmat(2,N1-n1,1); repmat(1,n2,1); repmat(2,N2-n2,1)];
[chi2st.tbl_jdpburst chi2st.chi2stat_jdpburst chi2st.pval_jdpburst] = crosstab(x1,x2);
% JDP deep breaths
n1=sum(tot.d1(tot.males));
n2=sum(tot.d1(tot.females));
x2 = [repmat(1,n1,1); repmat(2,N1-n1,1); repmat(1,n2,1); repmat(2,N2-n2,1)];
[chi2st.tbl_jdpdeep chi2st.chi2stat_jdpdeep chi2st.pval_jdpdeep] = crosstab(x1,x2);

% CJL bursts
n1=sum(tot.b2(tot.males));
n2=sum(tot.b2(tot.females));
x2 = [repmat(1,n1,1); repmat(2,N1-n1,1); repmat(1,n2,1); repmat(2,N2-n2,1)];
[chi2st.tbl_cjlburst chi2st.chi2stat_cjlburst chi2st.pval_cjlburst] = crosstab(x1,x2);
% CJL deep breaths
n1=sum(tot.d2(tot.males));
n2=sum(tot.d2(tot.females));
x2 = [repmat(1,n1,1); repmat(2,N1-n1,1); repmat(1,n2,1); repmat(2,N2-n2,1)];
[chi2st.tbl_cjldeep chi2st.chi2stat_cjldeep chi2st.pval_cjldeep] = crosstab(x1,x2);


subplot(3,6,6);
cjlc=[1 1 0];
jdpc=[.3 0 .6];
hold on;
xvec=[1 2 4 5 7 8];
xvec=[xvec xvec+.5];
b=bar(xvec,tot.marr(:));
b.BarWidth=1.0;
b.FaceColor='flat';
b.CData=[jdpc;cjlc;jdpc;cjlc;jdpc;cjlc;jdpc;cjlc;jdpc;cjlc;jdpc;cjlc];
er=errorbar(xvec,tot.marr(:),[],tot.mstd(:));
er.LineStyle='none';
er.Color=[0 0 0];
ylim([0 5]);
xlim([0 10]);
box('on');
title('rating groups (cln, bu, db)');
ylabel('mean rating');

subplot(3,6,17)
ctr=0;
v=[];
g=[];
for x=[0:.5:4]
    ctr=ctr+1;
    tmp=tot.totburstauc(tot.b==x);
    v=[v;tmp];
    g=[g; repmat(x,numel(tmp),1)];
end
boxplot(v,g,'colors',[.3 .3 1],'notch','on','symbol','k.');
ylim([0 400]);
axis('square');
xlabel('mean rating');
ylabel('algorithm');
title('bursts');

subplot(3,6,18)
ctr=0;
v=[];
g=[];
for x=[0:.5:4]
    ctr=ctr+1;
    tmp=tot.totdeepauc(tot.d==x);
    v=[v;tmp];
    g=[g; repmat(x,numel(tmp),1)];
end
boxplot(v,g,'colors',[1 .3 .3],'notch','on','symbol','k.');
axis('square');
ylim([0 400]);
xlabel('mean rating');
ylabel('algorithm');
title('deep');

subplot(3,6,11);
haxes=gca;
v1=tot.totburstauc(tot.males);
v2=tot.totburstauc(tot.females);
v3=tot.totdeepauc(tot.males);
v4=tot.totdeepauc(tot.females);
v=[v1;v2;v3;v4];
g1 = repmat({'MaleB'},numel(v1),1);
g2 = repmat({'FemaleB'},numel(v2),1);
g3 = repmat({'MaleD'},numel(v3),1);
g4 = repmat({'FemaleD'},numel(v4),1);
g = [g1; g2; g3; g4];
clrs=[.3 .3 1; .3 .3 1; 1 .3 .3; 1 .3 .3];
boxplot(haxes,v,g,'boxstyle','outline','notch','on','colors',clrs,'symbol','k.','widths',.8,'outliersize',2);
axis('square');
ylim([0 400]);
[h1 p1]=ttest2(tot.totdeepauc(tot.males),tot.totdeepauc(tot.females));
[h2 p2]=ttest2(tot.totburstauc(tot.males),tot.totburstauc(tot.females));
title('algorithm sex diff');
set(gca,'xticklabel',{'Mbu','Fbu','Mdb','Fdb'})
ylabel('algorithm');

subplot(3,6,12);
clrs=[.3 .3 1; 1 .3 .3;.3 .3 1; 1 .3 .3;.3 .3 1; 1 .3 .3];
boxplot(tot.vgrp,tot.ggrp,'boxstyle','outline','notch','on','colors',clrs,'symbol','k.','widths',.8,'outliersize',2);
axis('square');
ylim([0 400]);
title('algo groups (cln, bu, db)');
ylabel('algorithm');
set(gca,'xtick',[]);

subplot(3,6,9)
ctr=0;
v=[];
g=[];
for x=[0:.5:4]
    ctr=ctr+1;
    tmp=tot.gfc(tot.b==x);
    v=[v;tmp];
    g=[g; repmat(x,numel(tmp),1)];
end
boxplot(v,g,'colors',[.3 .3 1],'notch','on','symbol','k.');
axis('square');
xlabel('burst rating');
ylabel('gFC');
title('effect on gFC');

subplot(3,6,10)
ctr=0;
v=[];
g=[];
for x=[0:.5:4]
    ctr=ctr+1;
    tmp=tot.gfc(tot.d==x);
    v=[v;tmp];
    g=[g; repmat(x,numel(tmp),1)];
end
boxplot(v,g,'colors',[1 .3 .3],'notch','on','symbol','k.');
axis('square');
xlabel('deep rating');
ylabel('gFC');
title('effect on gFC');


subplot(3,6,8);
v1=tot.iv(tot.males);
v2=tot.iv(tot.females);
g1=repmat(1,numel(v1),1);
g2=repmat(2,numel(v2),1);
boxplot([v1;v2],[g1;g2],'notch','on','colors',[.3 .3 .3],'symbol','k.','outliersize',2)
[htmp ptmp]=ttest2(tot.iv(tot.males),tot.iv(tot.females));
ylabel('ICV')
xticklabels({'male','female'});
title('sex difference');

subplot(3,6,7);
v1=tot.gfc(tot.males);
v2=tot.gfc(tot.females);
g1=repmat(1,numel(v1),1);
g2=repmat(2,numel(v2),1);
boxplot([v1;v2],[g1;g2],'notch','on','colors',[.3 .3 .3],'symbol','k.','outliersize',2)
[htmp ptmp]=ttest2(tot.iv(tot.males),tot.iv(tot.females));
ylabel('gFC');
xticklabels({'male','female'});
title('sex difference');

dc=ones(numel(tot.b),1);
[b bint]=regress(tot.gfc(tot.males),[tot.b(tot.males) tot.d(tot.males) dc(tot.males)]);
arr_scoresm=[b bint];

[b bint]=regress(tot.gfc(tot.females),[tot.b(tot.females) tot.d(tot.females) dc(tot.females)]);
arr_scoresf=[b bint];

subplot(3,6,13);
arr=[arr_scoresm(1,1) arr_scoresf(1,1) arr_scoresm(2,1) arr_scoresf(2,1)];
arrerL=arr-[arr_scoresm(1,2) arr_scoresf(1,2) arr_scoresm(2,2) arr_scoresf(2,2)];
arrerU=[arr_scoresm(1,3) arr_scoresf(1,3) arr_scoresm(2,3) arr_scoresf(2,3)]-arr;
cjlc=[.3 .3 1];
jdpc=[1 .3 .3];
xvec=[1 2 3 4];
b=bar(xvec,arr);
hold on;
b.FaceColor='flat';
b.CData=[cjlc;cjlc;jdpc;jdpc];
er=errorbar(xvec,arr,arrerU,arrerL);
er.LineStyle='none';
er.Color=[0 0 0];
title('gfc=b0+b1*bu+b2*db, by sex');
ylabel('beta');
xticklabels({'Mbu','Fbu','Mdb','Fdb'})


oname = ['fig4simple.png'];
set(h,'paperpositionmode','auto');
print(gcf,'-dpng',oname);
close;
