# Supplementary material for: Prevalent and sex-biased breathing patterns modify functional connectivity MRI in young adults
Source: Nat Commun. 2020 Oct 20;11:5290. doi: 10.1038/s41467-020-18974-9 (PMC7576607; doi:10.1038/s41467-020-18974-9)
Supplement: Supplementary file 10 — Source Data [file 41467_2020_18974_MOESM10_ESM.zip › Figure4/SourceFile_Panels_B-I.xlsx]

## Sheet: Fig4B
		Burst	Burst	Deep Breath	Deep Breath			Total Burst	Total Burst	Total Deep Breath	Total Deep Breath
Subject	Sex (Male=1,Female=2)	JDP	CJL	JDP	CJL		Count	JDP	CJL	JDP	CJL
1	1	1	1	2	2		0	110	145	66	75
2	2	0	0	1	0		1	84	85	76	80
3	2	0	0	2	1		2	85	67	82	81
4	1	0	1	3	3		3	62	56	76	72
5	2	3	3	0	0		4	58	46	99	91
6	1	1	2	2	2
7	2	0	0	4	3
8	2	2	2	2	1
9	2	0	0	2	1
10	2	1	1	3	2
11	2	1	3	0	1
12	1	0	0	4	4
13	2	0	1	1	1
14	2	3	3	4	2
15	2	2	2	2	1
16	2	2	2	4	4
17	2	2	0	3	3
18	1	0	0	1	1
19	1	2	2	3	3
20	2	0	0	0	0
21	1	0	0	1	0
22	2	0	1	3	2
23	1	3	3	3	3
24	1	4	4	2	2
25	1	3	4	3	3
26	2	2	2	1	1
27	2	0	0	4	4
28	1	2	0	1	0
29	1	3	3	3	2
30	2	3	2	0	0
31	1	2	2	0	0
32	2	0	0	0	0
33	1	3	2	0	0
34	1	1	1	3	4
35	2	0	0	0	0
36	2	1	1	4	4
37	2	1	0	3	2
38	1	0	0	1	1
39	1	3	3	3	2
40	2	0	0	2	3
41	2	4	4	4	4
42	1	1	1	3	3
43	1	3	3	4	4
44	1	0	0	3	3
45	2	0	0	1	0
46	1	0	0	1	0
47	1	2	3	2	2
48	1	4	4	0	1
49	2	2	3	4	4
50	1	4	4	4	4
51	2	0	0	4	4
52	2	0	0	1	1
53	2	2	2	4	4
54	2	2	3	1	0
55	1	2	0	4	4
56	1	0	0	3	2
57	2	1	1	4	4
58	2	1	3	2	3
59	2	0	0	2	2
60	2	1	1	4	4
61	1	1	1	3	3
62	2	1	1	1	0
63	2	0	0	1	1
64	1	4	4	0	0
65	2	2	1	3	2
66	1	2	3	1	1
67	2	1	1	2	2
68	2	1	0	3	4
69	1	1	1	2	1
70	1	4	4	4	3
71	2	2	2	1	0
72	1	0	0	1	0
73	2	1	2	4	3
74	2	1	1	2	2
75	1	3	4	4	3
76	1	4	4	3	3
77	1	2	1	4	4
78	2	2	1	2	1
79	1	1	1	2	2
80	2	1	1	3	3
81	1	1	2	1	1
82	1	2	2	0	0
83	2	0	0	3	2
84	2	1	1	1	1
85	2	0	0	0	0
86	1	2	4	1	1
87	2	0	0	2	2
88	1	2	2	1	2
89	2	0	0	0	0
90	1	0	0	4	4
91	1	1	1	1	1
92	1	0	0	4	4
93	1	2	2	1	1
94	1	4	4	1	0
95	1	2	1	3	3
96	2	1	0	3	3
97	1	1	1	2	1
98	2	1	1	4	4
99	1	0	0	4	4
100	2	1	0	1	1
101	2	4	3	4	3
102	2	3	3	4	4
103	1	0	0	4	4
104	1	3	3	3	3
105	1	0	0	1	1
106	2	0	0	1	1
107	1	3	4	0	0
108	2	1	1	4	4
109	1	1	1	3	1
110	2	1	1	2	3
111	2	4	4	2	1
112	1	0	0	4	3
113	1	1	0	2	2
114	1	2	2	3	2
115	1	0	0	3	4
116	1	4	4	2	1
117	2	0	0	2	2
118	2	1	0	3	3
119	1	0	0	4	4
120	2	0	0	4	4
121	2	2	1	0	0
122	2	2	3	3	2
123	2	3	4	4	4
124	1	0	0	2	3
125	1	3	2	2	1
126	1	2	1	1	2
127	1	1	0	2	2
128	1	4	3	0	0
129	1	4	3	4	4
130	1	3	1	4	4
131	1	2	1	3	1
132	1	2	0	1	2
133	1	2	3	1	0
134	2	0	0	4	4
135	1	0	1	3	3
136	2	4	4	4	4
137	1	0	0	0	0
138	2	0	0	0	0
139	1	0	0	1	1
140	1	2	1	3	3
141	2	0	0	4	4
142	1	4	4	1	1
143	2	4	3	2	1
144	1	2	2	1	1
145	1	1	0	4	4
146	1	4	3	2	0
147	2	2	2	1	1
148	2	0	0	4	4
149	2	3	3	2	3
150	1	3	4	4	4
151	1	1	1	1	1
152	1	4	4	3	3
153	2	1	1	0	1
154	2	3	3	0	0
155	1	3	3	1	1
156	2	1	0	4	4
157	1	2	1	4	4
158	1	0	0	2	1
159	2	3	2	2	2
160	2	0	0	4	4
161	2	2	1	1	1
162	2	2	1	1	1
163	1	0	0	3	2
164	2	0	0	0	0
165	2	2	1	0	0
166	1	0	0	0	0
167	2	0	0	4	4
168	1	2	2	4	4
169	2	0	0	2	2
170	1	2	2	3	3
171	2	1	1	3	3
172	1	2	2	4	4
173	2	2	0	1	1
174	2	3	3	4	3
175	2	3	2	0	1
176	2	1	2	1	1
177	1	3	4	0	0
178	1	1	1	3	3
179	2	1	0	4	4
180	1	3	2	1	0
181	2	0	0	0	0
182	2	0	0	2	2
183	1	0	0	3	2
184	1	0	0	1	0
185	2	4	3	2	3
186	2	0	0	4	3
187	1	2	0	3	2
188	2	1	0	4	4
189	1	3	2	1	1
190	1	0	1	4	4
191	2	0	0	4	4
192	2	1	1	2	2
193	2	0	0	1	1
194	1	1	0	4	4
195	1	0	0	0	0
196	1	1	0	1	2
197	2	0	0	3	2
198	2	0	0	3	3
199	1	3	2	3	3
200	2	3	2	3	2
201	1	4	4	2	2
202	2	1	1	3	3
203	2	3	2	0	1
204	2	4	2	2	1
205	2	4	4	1	0
206	2	3	3	3	3
207	1	0	0	0	0
208	2	4	4	3	3
209	1	1	3	4	4
210	2	0	0	3	3
211	1	1	0	3	3
212	2	2	1	2	1
213	2	3	2	3	3
214	2	1	0	2	3
215	1	4	3	2	2
216	2	1	1	4	4
217	1	2	2	3	3
218	2	0	1	2	1
219	2	1	1	2	1
220	1	1	0	4	4
221	2	3	4	4	4
222	2	0	0	1	2
223	1	3	2	2	2
224	1	1	0	3	3
225	2	3	2	2	3
226	1	2	1	2	2
227	1	2	0	4	4
228	1	4	4	3	3
229	1	0	0	2	1
230	1	4	3	2	1
231	2	0	0	4	4
232	2	2	2	4	4
233	1	2	2	3	3
234	2	0	0	4	4
235	2	2	1	1	1
236	2	0	0	4	4
237	1	3	4	4	4
238	2	4	4	3	2
239	1	3	3	1	2
240	1	0	0	4	4
241	2	0	0	1	1
242	1	1	0	0	1
243	1	1	1	0	1
244	2	2	1	0	0
245	2	1	0	2	2
246	1	2	2	0	1
247	1	3	3	0	1
248	1	4	4	4	4
249	1	2	0	4	4
250	2	2	0	0	0
251	2	4	4	2	2
252	2	0	0	1	1
253	1	4	4	0	0
254	2	2	2	0	0
255	1	1	1	4	4
256	1	3	3	4	4
257	1	2	0	2	2
258	2	0	0	4	4
259	1	1	1	2	2
260	1	4	2	0	0
261	1	4	4	2	1
262	2	0	0	2	2
263	1	1	0	0	0
264	1	3	1	3	3
265	1	4	3	1	1
266	2	2	1	1	1
267	1	2	2	2	1
268	2	2	1	3	2
269	1	1	1	3	3
270	2	0	0	3	2
271	2	0	0	3	4
272	1	3	3	1	3
273	2	0	0	1	2
274	2	4	3	2	2
275	1	0	0	3	4
276	2	0	1	0	1
277	2	0	0	4	4
278	1	1	0	1	2
279	2	4	3	0	0
280	2	0	0	2	2
281	1	4	3	0	0
282	2	3	2	1	2
283	1	4	4	4	4
284	2	0	0	0	0
285	2	1	0	0	0
286	1	2	1	1	3
287	2	0	0	0	0
288	2	1	0	3	3
289	1	2	2	4	4
290	1	1	0	1	2
291	1	4	4	2	1
292	1	4	4	2	2
293	2	0	0	1	1
294	1	2	3	3	4
295	1	3	3	1	2
296	2	0	0	4	4
297	1	3	3	1	2
298	1	4	4	4	4
299	1	3	3	1	2
300	2	3	3	2	1
301	1	2	0	4	4
302	2	3	1	1	0
303	1	0	0	4	4
304	1	2	1	0	0
305	2	0	0	4	3
306	2	4	2	1	0
307	1	0	0	4	4
308	2	2	1	2	2
309	1	4	3	0	0
310	1	1	0	3	2
311	2	2	2	0	0
312	1	3	3	1	2
313	2	0	0	1	1
314	2	1	0	0	0
315	2	4	4	2	2
316	1	2	1	0	0
317	2	0	0	1	1
318	2	1	1	0	0
319	2	0	0	4	4
320	2	3	2	3	3
321	2	4	4	1	1
322	1	2	2	3	3
323	1	4	4	0	0
324	2	4	3	2	2
325	1	1	0	0	0
326	1	0	0	3	3
327	1	2	0	2	2
328	1	3	3	0	0
329	1	2	1	2	2
330	1	1	0	0	1
331	2	0	0	4	4
332	1	4	3	2	0
333	2	1	0	2	2
334	2	0	0	2	2
335	1	4	3	4	3
336	2	2	1	2	2
337	2	2	1	1	1
338	2	4	3	0	0
339	2	3	2	2	2
340	1	2	1	4	4
341	2	3	2	4	4
342	1	0	0	2	0
343	1	4	3	4	3
344	1	3	3	2	1
345	2	3	2	0	0
346	1	4	3	3	4
347	2	3	1	4	3
348	1	2	1	2	2
349	1	4	3	3	3
350	1	2	1	3	3
351	1	1	1	2	1
352	1	0	0	3	3
353	1	3	2	4	4
354	1	3	2	3	2
355	1	3	2	1	1
356	1	0	1	1	0
357	1	0	0	4	3
358	2	1	0	1	1
359	1	2	2	2	2
360	1	0	0	4	4
361	2	1	2	2	2
362	1	1	1	0	1
363	1	1	2	2	3
364	2	0	1	3	3
365	2	1	1	0	0
366	1	1	1	4	4
367	2	0	0	3	4
368	2	0	0	4	4
369	1	1	1	1	1
370	1	1	1	4	4
371	1	0	0	0	1
372	2	0	0	3	4
373	1	2	2	4	4
374	2	2	2	0	0
375	1	3	2	4	4
376	1	1	2	1	1
377	2	2	4	4	4
378	2	2	2	4	4
379	1	2	0	1	2
380	1	3	2	0	0
381	2	2	4	4	3
382	1	2	2	3	3
383	1	3	4	2	3
384	1	3	3	4	4
385	2	2	1	0	0
386	1	4	3	2	2
387	2	0	0	4	3
388	2	2	2	0	0
389	1	4	4	2	0
390	2	1	0	0	0
391	2	4	4	2	2
392	2	1	2	4	4
393	2	2	1	3	3
394	1	4	4	1	0
395	2	4	4	4	3
396	2	1	1	3	2
397	1	3	1	2	2
398	2	1	2	2	2
399	2	4	4	0	0

## Sheet: Fig4C
		Burst	Burst	Deep Breath	Deep Breath			Total Burst	Total Burst	Total Deep Breath	Total Deep Breath
Subject	Sex (Male=1,Female=2)	JDP	CJL	JDP	CJL		Sex	JDP	CJL	JDP	CJL
1	1	1	1	2	2		Male	0.4877	0.4154	0.5478	0.527
2	2	0	0	1	0		Female	0.3513	0.3513	0.5346	0.5026
3	2	0	0	2	1
4	1	0	1	3	3
5	2	3	3	0	0
6	1	1	2	2	2
7	2	0	0	4	3
8	2	2	2	2	1
9	2	0	0	2	1
10	2	1	1	3	2
11	2	1	3	0	1
12	1	0	0	4	4
13	2	0	1	1	1
14	2	3	3	4	2
15	2	2	2	2	1
16	2	2	2	4	4
17	2	2	0	3	3
18	1	0	0	1	1
19	1	2	2	3	3
20	2	0	0	0	0
21	1	0	0	1	0
22	2	0	1	3	2
23	1	3	3	3	3
24	1	4	4	2	2
25	1	3	4	3	3
26	2	2	2	1	1
27	2	0	0	4	4
28	1	2	0	1	0
29	1	3	3	3	2
30	2	3	2	0	0
31	1	2	2	0	0
32	2	0	0	0	0
33	1	3	2	0	0
34	1	1	1	3	4
35	2	0	0	0	0
36	2	1	1	4	4
37	2	1	0	3	2
38	1	0	0	1	1
39	1	3	3	3	2
40	2	0	0	2	3
41	2	4	4	4	4
42	1	1	1	3	3
43	1	3	3	4	4
44	1	0	0	3	3
45	2	0	0	1	0
46	1	0	0	1	0
47	1	2	3	2	2
48	1	4	4	0	1
49	2	2	3	4	4
50	1	4	4	4	4
51	2	0	0	4	4
52	2	0	0	1	1
53	2	2	2	4	4
54	2	2	3	1	0
55	1	2	0	4	4
56	1	0	0	3	2
57	2	1	1	4	4
58	2	1	3	2	3
59	2	0	0	2	2
60	2	1	1	4	4
61	1	1	1	3	3
62	2	1	1	1	0
63	2	0	0	1	1
64	1	4	4	0	0
65	2	2	1	3	2
66	1	2	3	1	1
67	2	1	1	2	2
68	2	1	0	3	4
69	1	1	1	2	1
70	1	4	4	4	3
71	2	2	2	1	0
72	1	0	0	1	0
73	2	1	2	4	3
74	2	1	1	2	2
75	1	3	4	4	3
76	1	4	4	3	3
77	1	2	1	4	4
78	2	2	1	2	1
79	1	1	1	2	2
80	2	1	1	3	3
81	1	1	2	1	1
82	1	2	2	0	0
83	2	0	0	3	2
84	2	1	1	1	1
85	2	0	0	0	0
86	1	2	4	1	1
87	2	0	0	2	2
88	1	2	2	1	2
89	2	0	0	0	0
90	1	0	0	4	4
91	1	1	1	1	1
92	1	0	0	4	4
93	1	2	2	1	1
94	1	4	4	1	0
95	1	2	1	3	3
96	2	1	0	3	3
97	1	1	1	2	1
98	2	1	1	4	4
99	1	0	0	4	4
100	2	1	0	1	1
101	2	4	3	4	3
102	2	3	3	4	4
103	1	0	0	4	4
104	1	3	3	3	3
105	1	0	0	1	1
106	2	0	0	1	1
107	1	3	4	0	0
108	2	1	1	4	4
109	1	1	1	3	1
110	2	1	1	2	3
111	2	4	4	2	1
112	1	0	0	4	3
113	1	1	0	2	2
114	1	2	2	3	2
115	1	0	0	3	4
116	1	4	4	2	1
117	2	0	0	2	2
118	2	1	0	3	3
119	1	0	0	4	4
120	2	0	0	4	4
121	2	2	1	0	0
122	2	2	3	3	2
123	2	3	4	4	4
124	1	0	0	2	3
125	1	3	2	2	1
126	1	2	1	1	2
127	1	1	0	2	2
128	1	4	3	0	0
129	1	4	3	4	4
130	1	3	1	4	4
131	1	2	1	3	1
132	1	2	0	1	2
133	1	2	3	1	0
134	2	0	0	4	4
135	1	0	1	3	3
136	2	4	4	4	4
137	1	0	0	0	0
138	2	0	0	0	0
139	1	0	0	1	1
140	1	2	1	3	3
141	2	0	0	4	4
142	1	4	4	1	1
143	2	4	3	2	1
144	1	2	2	1	1
145	1	1	0	4	4
146	1	4	3	2	0
147	2	2	2	1	1
148	2	0	0	4	4
149	2	3	3	2	3
150	1	3	4	4	4
151	1	1	1	1	1
152	1	4	4	3	3
153	2	1	1	0	1
154	2	3	3	0	0
155	1	3	3	1	1
156	2	1	0	4	4
157	1	2	1	4	4
158	1	0	0	2	1
159	2	3	2	2	2
160	2	0	0	4	4
161	2	2	1	1	1
162	2	2	1	1	1
163	1	0	0	3	2
164	2	0	0	0	0
165	2	2	1	0	0
166	1	0	0	0	0
167	2	0	0	4	4
168	1	2	2	4	4
169	2	0	0	2	2
170	1	2	2	3	3
171	2	1	1	3	3
172	1	2	2	4	4
173	2	2	0	1	1
174	2	3	3	4	3
175	2	3	2	0	1
176	2	1	2	1	1
177	1	3	4	0	0
178	1	1	1	3	3
179	2	1	0	4	4
180	1	3	2	1	0
181	2	0	0	0	0
182	2	0	0	2	2
183	1	0	0	3	2
184	1	0	0	1	0
185	2	4	3	2	3
186	2	0	0	4	3
187	1	2	0	3	2
188	2	1	0	4	4
189	1	3	2	1	1
190	1	0	1	4	4
191	2	0	0	4	4
192	2	1	1	2	2
193	2	0	0	1	1
194	1	1	0	4	4
195	1	0	0	0	0
196	1	1	0	1	2
197	2	0	0	3	2
198	2	0	0	3	3
199	1	3	2	3	3
200	2	3	2	3	2
201	1	4	4	2	2
202	2	1	1	3	3
203	2	3	2	0	1
204	2	4	2	2	1
205	2	4	4	1	0
206	2	3	3	3	3
207	1	0	0	0	0
208	2	4	4	3	3
209	1	1	3	4	4
210	2	0	0	3	3
211	1	1	0	3	3
212	2	2	1	2	1
213	2	3	2	3	3
214	2	1	0	2	3
215	1	4	3	2	2
216	2	1	1	4	4
217	1	2	2	3	3
218	2	0	1	2	1
219	2	1	1	2	1
220	1	1	0	4	4
221	2	3	4	4	4
222	2	0	0	1	2
223	1	3	2	2	2
224	1	1	0	3	3
225	2	3	2	2	3
226	1	2	1	2	2
227	1	2	0	4	4
228	1	4	4	3	3
229	1	0	0	2	1
230	1	4	3	2	1
231	2	0	0	4	4
232	2	2	2	4	4
233	1	2	2	3	3
234	2	0	0	4	4
235	2	2	1	1	1
236	2	0	0	4	4
237	1	3	4	4	4
238	2	4	4	3	2
239	1	3	3	1	2
240	1	0	0	4	4
241	2	0	0	1	1
242	1	1	0	0	1
243	1	1	1	0	1
244	2	2	1	0	0
245	2	1	0	2	2
246	1	2	2	0	1
247	1	3	3	0	1
248	1	4	4	4	4
249	1	2	0	4	4
250	2	2	0	0	0
251	2	4	4	2	2
252	2	0	0	1	1
253	1	4	4	0	0
254	2	2	2	0	0
255	1	1	1	4	4
256	1	3	3	4	4
257	1	2	0	2	2
258	2	0	0	4	4
259	1	1	1	2	2
260	1	4	2	0	0
261	1	4	4	2	1
262	2	0	0	2	2
263	1	1	0	0	0
264	1	3	1	3	3
265	1	4	3	1	1
266	2	2	1	1	1
267	1	2	2	2	1
268	2	2	1	3	2
269	1	1	1	3	3
270	2	0	0	3	2
271	2	0	0	3	4
272	1	3	3	1	3
273	2	0	0	1	2
274	2	4	3	2	2
275	1	0	0	3	4
276	2	0	1	0	1
277	2	0	0	4	4
278	1	1	0	1	2
279	2	4	3	0	0
280	2	0	0	2	2
281	1	4	3	0	0
282	2	3	2	1	2
283	1	4	4	4	4
284	2	0	0	0	0
285	2	1	0	0	0
286	1	2	1	1	3
287	2	0	0	0	0
288	2	1	0	3	3
289	1	2	2	4	4
290	1	1	0	1	2
291	1	4	4	2	1
292	1	4	4	2	2
293	2	0	0	1	1
294	1	2	3	3	4
295	1	3	3	1	2
296	2	0	0	4	4
297	1	3	3	1	2
298	1	4	4	4	4
299	1	3	3	1	2
300	2	3	3	2	1
301	1	2	0	4	4
302	2	3	1	1	0
303	1	0	0	4	4
304	1	2	1	0	0
305	2	0	0	4	3
306	2	4	2	1	0
307	1	0	0	4	4
308	2	2	1	2	2
309	1	4	3	0	0
310	1	1	0	3	2
311	2	2	2	0	0
312	1	3	3	1	2
313	2	0	0	1	1
314	2	1	0	0	0
315	2	4	4	2	2
316	1	2	1	0	0
317	2	0	0	1	1
318	2	1	1	0	0
319	2	0	0	4	4
320	2	3	2	3	3
321	2	4	4	1	1
322	1	2	2	3	3
323	1	4	4	0	0
324	2	4	3	2	2
325	1	1	0	0	0
326	1	0	0	3	3
327	1	2	0	2	2
328	1	3	3	0	0
329	1	2	1	2	2
330	1	1	0	0	1
331	2	0	0	4	4
332	1	4	3	2	0
333	2	1	0	2	2
334	2	0	0	2	2
335	1	4	3	4	3
336	2	2	1	2	2
337	2	2	1	1	1
338	2	4	3	0	0
339	2	3	2	2	2
340	1	2	1	4	4
341	2	3	2	4	4
342	1	0	0	2	0
343	1	4	3	4	3
344	1	3	3	2	1
345	2	3	2	0	0
346	1	4	3	3	4
347	2	3	1	4	3
348	1	2	1	2	2
349	1	4	3	3	3
350	1	2	1	3	3
351	1	1	1	2	1
352	1	0	0	3	3
353	1	3	2	4	4
354	1	3	2	3	2
355	1	3	2	1	1
356	1	0	1	1	0
357	1	0	0	4	3
358	2	1	0	1	1
359	1	2	2	2	2
360	1	0	0	4	4
361	2	1	2	2	2
362	1	1	1	0	1
363	1	1	2	2	3
364	2	0	1	3	3
365	2	1	1	0	0
366	1	1	1	4	4
367	2	0	0	3	4
368	2	0	0	4	4
369	1	1	1	1	1
370	1	1	1	4	4
371	1	0	0	0	1
372	2	0	0	3	4
373	1	2	2	4	4
374	2	2	2	0	0
375	1	3	2	4	4
376	1	1	2	1	1
377	2	2	4	4	4
378	2	2	2	4	4
379	1	2	0	1	2
380	1	3	2	0	0
381	2	2	4	4	3
382	1	2	2	3	3
383	1	3	4	2	3
384	1	3	3	4	4
385	2	2	1	0	0
386	1	4	3	2	2
387	2	0	0	4	3
388	2	2	2	0	0
389	1	4	4	2	0
390	2	1	0	0	0
391	2	4	4	2	2
392	2	1	2	4	4
393	2	2	1	3	3
394	1	4	4	1	0
395	2	4	4	4	3
396	2	1	1	3	2
397	1	3	1	2	2
398	2	1	2	2	2
399	2	4	4	0	0

## Sheet: Fig4D
		Burst	Burst	Deep Breath	Deep Breath
	Group	JDP	CJL	JDP	CJL
	Clean	0.1905	0.04	0.33	0.381
	Burst	3.4762	3.0476	0.1429	0.1905
	Deep	0.0476	0	3.8571	3.7619

## Sheet: Fig4E
	CleanGroup_Burst	CleanGroup_DeepBreath	BurstGroup_Burst	BurstGroup_DeepBreath	DeepBreathGroup_Burst	DeepBreathGroup_DeepBreath			CleanGroup_Burst	CleanGroup_DeepBreath	BurstGroup_Burst	BurstGroup_DeepBreath	DeepBreathGroup_Burst	DeepBreathGroup_DeepBreath
	0	0	84.4607	11.8294	0	29.1246		Mean	0.81	4.53416	112.785	8.73045	3.20873	125.44
	0	12.0972	42.0671	3.25637	0	193.657		STDEV	1.62903	8.03002	75.8626	13.8258	5.85715	75.9911
	4.55357	0	270.92	0.278939	22.2446	55.0396
	0	0	167.915	20.0632	12.935	230.543
	0	5.8038	53.2085	0	0	84.414
	0	1.48542	41.553	0	0.800408	148.534
	0	0	115.898	0	8.92532	65.3093
	0	0	65.3806	53.9781	8.03404	175.995
	0.719303	0	69.6958	11.3894	7.56655	199.04
	5.70789	0	164.944	1.28257	6.14477	212.814
	0	2.35599	86.2092	4.08693	0	49.7942
	0	27.9387	177.349	17.9414	0.562178	43.2006
	1.23297	12.5432	263.159	0	0	122.483
	0	0	23.6643	5.211	0	112.281
	0	0.510138	71.4083	0.107528	0	96.4748
	0	0	104.352	0.319086	0	160.532
	1.56101	0	4.36855	0	0	43.3222
	0	23.2096	42.076	34.1895	0.170588	261.358
	0	7.2563	196.851	2.54591	0	242.553
	0.233825	0	158.785	0	0	43.6492
	3.00144	2.01692	164.227	16.8601	0	64.119

## Sheet: Fig4F
	Burst_Male	Burst_Female	DeepBreath_Male	DeepBreath_Female			Burst_Male	Burst_Female	DeepBreath_Male	DeepBreath_Female
	77.5087	0	39.2811	4.60583		Mean	51.8466	33.9104	62.6985	53.9168
	5.816	3.6468	37.3755	21.1386		STDEV	60.7136	49.6335	61.8593	71.1919
	76.9196	183.735	35.599	0
	0	0	193.657	29.1246
	42.8712	160.484	69.5402	39.9574
	41.0788	3.20665	57.1531	0
	0	6.37358	12.0972	29.3582
	47.8264	39.1147	251.958	10.664
	303.482	0.562144	90.2109	19.5744
	46.4845	71.4962	61.2818	67.6941
	25.7859	164.277	14.4188	103.511
	61.5062	4.35862	61.8042	50.2608
	70.254	3.11796	27.3686	57.5428
	384.396	0	1.47582	0
	0.201798	6.9365	143.65	22.6871
	24.6411	97.0611	53.9463	36.4481
	13.3645	22.2446	25.2627	55.0396
	19.5579	84.4607	40.3789	11.8294
	26.7453	4.55357	85.9393	0
	1.06503	2.3402	78.1665	5.41819
	0	0.654274	5.8038	35.3366
	92.4897	5.96707	7.36452	42.0649
	42.0671	0.480966	3.25637	89.9409
	37.9801	12.2915	53.3664	209.866
	101.635	0	130.596	0
	1.15908	16.2132	120.322	89.9987
	111.218	12.935	128.958	230.543
	270.92	27.3212	0.278939	0
	51.2336	14.017	30.8655	272.666
	37.3765	31.5653	39.879	11.2658
	266.33	10.0066	52.9478	278.404
	0.17706	71.659	1.2999	73.5228
	70.5863	3.8548	104.286	9.77103
	185.815	37.9735	35.4164	57.7901
	32.7201	61.505	123.084	17.3434
	66.6491	12.3781	74.6459	6.97082
	4.2654	166.319	2.90454	21.8334
	48.6489	39.5998	35.3525	13.0951
	36.1468	6.32143	1.40134	38.3397
	55.6697	59.8583	55.357	0.328523
	2.14872	29.4278	141.235	44.2782
	44.2587	3.26788	17.2599	48.5838
	3.85154	66.8144	142.387	10.2965
	50.8515	20.8686	7.14775	46.4544
	167.915	0.853264	20.0632	44.9161
	25.8768	153.72	29.1071	51.8577
	5.86367	0	10.1188	1.48542
	0	16.4856	84.414	91.323
	1.29842	0	123.408	0
	115.096	6.62025	59.392	45.9041
	2.92902	5.4456	5.16685	137.487
	53.2085	4.25009	0	11.8446
	68.7997	71.6463	62.8321	135.925
	0.800408	20.3256	148.534	39.5582
	34.5	0.496919	36.411	1.37431
	59.537	33.3155	82.9104	70.8161
	12.6207	101.759	127.983	110.791
	187.814	105.841	27.1783	9.15911
	1.34154	13.8483	139.327	30.3741
	0.27696	61.5677	21.0664	31.821
	51.226	8.92532	2.81428	65.3093
	24.0122	1.99219	19.0764	50.2448
	10.6489	95.2858	132.993	16.8739
	41.553	163.268	0	50.0084
	41.306	7.2738	231.192	41.3507
	21.8398	41.2071	93.7777	104.16
	48.9734	1.3464	34.5256	11.1226
	3.56409	0	2.48838	13.6902
	10.7574	120.676	0	15.8933
	15.8921	38.3584	157.821	11.7527
	4.24398	8.03404	22.0233	175.995
	0	31.4603	5.73293	3.10515
	93.224	5.53391	10.9485	0.259284
	80.1449	32.2809	48.9063	0.997116
	44.557	17.5785	62.8828	40.1521
	29.2152	136.78	81.8543	11.7045
	92.2096	7.56655	7.1478	199.04
	136.201	31.6209	19.6492	0.134421
	25.6899	70.0799	14.3287	0.0272191
	154.127	0	38.9814	0
	137.976	10.2514	6.26829	0
	5.61672	0	192.683	124.431
	1.52354	0	22.2531	142.123
	0.275975	6.40354	181.108	139.756
	0.719303	39.8899	0	33.1675
	46.3335	49.4207	130.283	79.895
	25.0895	115.898	49.011	0
	164.443	17.712	19.0831	12.1557
	65.3806	6.14477	53.9781	212.814
	95.9837	5.70789	96.4003	0
	1.64229	0	133.509	38.753
	0.461051	64.6079	186.781	19.4987
	7.66321	4.66162	6.99839	96.5156
	28.6748	22.8567	62.8795	146.047
	84.4468	0	10.1916	49.7942
	9.01154	20.2183	66.9155	433.949
	17.0904	0	77.3452	0
	0	0	2.35599	121.516
	44.7783	0.562178	24.2281	43.2006
	46.1361	15.5184	164.357	16.7505
	129.037	20.3401	144.609	24.3608
	11.1708	69.6958	37.7477	11.3894
	86.164	140.758	74.1996	7.83796
	40.2073	164.944	154.873	1.28257
	77.1041	55.4483	46.0937	181.595
	96.6125	247.956	154.242	23.8993
	46.4123	0	49.4006	122.483
	64.4096	52.972	27.6865	32.3952
	4.60977	78.5275	50.6389	23.2651
	47.0903	10.0057	96.8717	80.3246
	5.90762	36.5232	131.89	241.384
	110.947	0	57.6624	5.70372
	5.59336	0.93606	14.4488	37.4185
	129.622	151.683	11.6952	51.1692
	61.1099	0.21568	101.795	6.26896
	3.88137	40.5376	90.627	31.4116
	98.6576	0	7.78194	354.765
	44.9158	12.5758	66.4476	89.5114
	1.23297	0	12.5432	112.281
	83.1621	10.2727	0.165123	40.5569
	86.2092	0	4.08693	96.4748
	140.71	51.5844	56.2823	43.678
	113.27	0	42.7558	27.9387
	0.155147	0.73949	144.065	0.661173
	177.349	13.9064	17.9414	47.965
	24.0449	2.9916	333.434	0
	22.3193	24.9286	112.413	20.7405
	1.53829	0	13.308	29.6784
	2.42754	263.159	93.9451	0
	23.6643	0	5.211	160.532
	102.747	0.737303	13.7622	67.8754
	24.7474	13.0457	1.5567	24.4472
	12.0605	107.323	37.9743	72.3777
	88.5261	8.83955	0.627778	16.1277
	197.396	0	18.5071	43.3222
	31.0753	0	37.3554	0
	11.8366	25.7447	45.578	23.0153
	64.7374	0	132.504	0.510138
	1.35306	0.101837	72.1448	324.363
	104.352	71.4083	0.319086	0.107528
	95.3116	18.1165	105.304	121.132
	15.4392	11.9679	24.9328	37.3534
	12.7647	0	148.065	0
	36.2941	1.56101	30.4687	0
	133.481	0.617299	5.94274	1.37542
	98.1845	1.10665	64.1246	131.155
	23.6757	0	131.286	23.2096
	90.176	6.96598	33.0233	222.072
	94.9162	74.9357	45.3873	19.6491
	100.642	106.101	42.3045	1.02657
	183.542	30.7384	28.5433	44.6547
	20.6346	86.4937	27.3692	3.58961
	0.170588	0.489962	261.358	47.3038
	4.36855	89.6496	0	0
	0	0	242.553	7.2563
	42.076	0.233825	34.1895	0
	18.8543	26.0467	152.532	27.7294
	55.031	0	18.4049	0
	0.69729	24.838	0	2.21207
	8.72619	0	140.635	133.699
	196.851	20.2577	2.54591	72.7876
	0	28.177	0	18.1857
	9.23584	46.2466	20.3325	0.300545
	3.76163	0	35.7111	35.247
	1.66625	9.68923	11.6359	157.199
	103.899	0	24.316	176.609
	3.00144	3.41602	2.01692	13.1046
	160.032	39.338	20.2977	6.72704
	52.0243	158.785	39.4759	0
	12.9995	117.342	107.453	32.7397
	0	6.42153	151.856	72.7377
	79.4287	16.2529	98.2007	134.242
	29.7839	41.5508	12.2327	36.1308
	55.9397	12.6501	118.79	21.8
	7.95012	0	19.6909	32.3223
	82.7435	2.96694	60.6779	2.79228
	0	22.0518	36.4061	0
	0	26.8327	49.8981	161.397
	7.69909	0	49.8252	43.6492
	65.1283	0	65.3673	48.3261
	22.3155	41.2649	56.7359	3.47011
	165.406	1.09812	46.6616	10.9166
	22.8075	8.01311	21.4181	143.363
	9.24824	14.2952	139.364	51.9574
	42.6233	0	8.54133	0
	19.4734	0	49.2119	64.119
	89.3572	26.4714	7.44861	0
	20.5125	11.8445	14.389	0
	0.0225192	124.968	165.729	78.7376
	5.65083	1.47998	129.842	15.158
	2.11845	29.1376	224.451	158.722
	12.1719	127.181	3.95308	31.4125
	0.992042	11.7131	98.3746	15.0278
	19.6916	2.45684	221.403	21.4109
	10.8742	138.294	18.7984	0.279194
	8.30128		39.0984
	48.9101		4.32331
	28.3692		56.3433
	39.3432		21.7325
	88.307		91.5819
	88.1843		138.68
	29.7383		11.5909
	164.227		16.8601
	18.3585		77.9472

## Sheet: Fig4G
	Algorithm_Burst_Index	Mean_Burst_Score	Algorithm_DeepBreath_Index	Mean_DeepBreath_Score
	0	0	0	0
	3.6468	0	0	0
	0	0	11.8294	0
	3.20665	0	27.3686	0
	0	0	0	0
	42.8712	0	1.47582	0
	0	0	5.41819	0
	0	0	0.278939	0
	22.2446	0	35.3525	0
	4.55357	0	1.48542	0
	2.3402	0	0	0
	24.6411	0	0	0
	0.480966	0	50.2448	0
	1.06503	0	0	0
	0	0	22.0233	0
	0	0	11.1226	0
	12.935	0	0.997116	0
	27.3212	0	0	0
	1.15908	0	0	0
	3.8548	0	0	0
	12.3781	0	53.9781	0
	0.17706	0	0	0
	0.853264	0	2.35599	0
	0	0	37.7477	0
	16.4856	0	0.661173	0
	0	0	0	0
	2.14872	0	17.9414	0
	3.85154	0	0	0
	0	0	5.211	0
	1.29842	0	1.5567	0
	2.92902	0	0.107528	0
	0.496919	0	0.319086	0
	0.800408	0	0	0
	12.6207	0	0	0
	13.8483	0	1.37542	0
	1.34154	0	0	0
	8.92532	0	34.1895	0
	0.27696	0	0	0
	7.2738	0	0	0
	4.24398	0	0	0
	1.3464	0	2.21207	0
	0	0	2.54591	0
	0	0	0	0
	8.03404	0	11.6359	0
	1.52354	0	0	0
	7.56655	0	134.242	0
	0.275975	0	0	0
	0	0	3.47011	0
	0.719303	0	4.32331	0
	0	0	0	0
	0	0	0	0
	5.70789	0	0	0
	0	0	0.279194	0
	0.461051	0	4.60583	0.5
	7.66321	0	10.664	0.5
	4.66162	0	12.0972	0.5
	0	0	14.4188	0.5
	0	0	0	0.5
	0	0	5.8038	0.5
	0	0	3.25637	0.5
	0.562178	0	11.2658	0.5
	11.1708	0	17.3434	0.5
	0	0	0.328523	0.5
	0.21568	0	1.2999	0.5
	5.59336	0	20.0632	0.5
	0	0	0	0.5
	0	0	0.259284	0.5
	0	0	0	0.5
	44.9158	0	133.509	0.5
	0	0	6.99839	0.5
	0	0	11.3894	0.5
	0	0	1.28257	0.5
	0.737303	0	12.5432	0.5
	8.83955	0	0.165123	0.5
	0	0	4.08693	0.5
	0	0	56.2823	0.5
	64.7374	0	0.510138	0.5
	0.101837	0	1.02657	0.5
	18.1165	0	3.58961	0.5
	0	0	2.01692	0.5
	0.617299	0	21.4181	0.5
	0	0	7.44861	0.5
	6.96598	0	3.95308	0.5
	0.170588	0	16.8601	0.5
	30.7384	0	19.5744	1
	0	0	69.5402	1
	0	0	36.4481	1
	0	0	53.9463	1
	0	0	0	1
	9.23584	0	6.97082	1
	0	0	30.8655	1
	0	0	2.90454	1
	0	0	51.8577	1
	7.69909	0	1.40134	1
	9.24824	0	17.2599	1
	19.4734	0	7.14775	1
	26.8327	0	11.8446	1
	0	0	5.16685	1
	12.1719	0	1.37431	1
	0	0	5.73293	1
	0	0	48.9063	1
	5.816	0.5	62.8828	1
	0.562144	0.5	7.1478	1
	6.9365	0.5	11.7527	1
	5.96707	0.5	14.3287	1
	6.32143	0.5	6.26829	1
	6.62025	0.5	0.134421	1
	4.25009	0.5	0.0272191	1
	34.5	0.5	33.1675	1
	61.5677	0.5	12.1557	1
	10.6489	0.5	10.1916	1
	15.8921	0.5	0	1
	29.2152	0.5	40.5569	1
	17.5785	0.5	27.9387	1
	6.14477	0.5	29.6784	1
	22.8567	0.5	0.627778	1
	9.01154	0.5	24.4472	1
	17.0904	0.5	23.2096	1
	44.7783	0.5	7.2563	1
	40.2073	0.5	0	1
	10.0057	0.5	18.1857	1
	0	0.5	20.2977	1
	46.4123	0.5	6.72704	1
	4.60977	0.5	151.856	1
	1.23297	0.5	46.6616	1
	13.9064	0.5	21.8	1
	24.7474	0.5	129.842	1
	0	0.5	18.7984	1
	1.35306	0.5	11.5909	1
	1.56101	0.5	21.1386	1.5
	1.10665	0.5	39.9574	1.5
	36.2941	0.5	0	1.5
	18.8543	0.5	103.511	1.5
	0.233825	0.5	39.879	1.5
	0	0.5	10.2965	1.5
	3.00144	0.5	55.357	1.5
	9.68923	0.5	10.1188	1.5
	22.8075	0.5	9.15911	1.5
	12.6501	0.5	27.1783	1.5
	2.96694	0.5	2.81428	1.5
	11.8445	0.5	19.0764	1.5
	77.5087	1	2.48838	1.5
	6.37358	1	15.8933	1.5
	3.11796	1	22.2531	1.5
	25.7859	1	24.2281	1.5
	0.201798	1	7.83796	1.5
	0.654274	1	32.3952	1.5
	19.5579	1	5.70372	1.5
	101.635	1	37.4185	1.5
	10.0066	1	6.26896	1.5
	37.9735	1	14.4488	1.5
	111.218	1	11.6952	1.5
	61.505	1	7.78194	1.5
	39.5998	1	13.7622	1.5
	37.3765	1	18.5071	1.5
	3.26788	1	0	1.5
	66.6491	1	72.1448	1.5
	20.8686	1	37.3534	1.5
	153.72	1	30.4687	1.5
	44.2587	1	5.94274	1.5
	5.86367	1	33.0233	1.5
	5.4456	1	45.3873	1.5
	33.3155	1	28.5433	1.5
	68.7997	1	19.6491	1.5
	101.759	1	18.4049	1.5
	3.56409	1	12.2327	1.5
	25.6899	1	49.8981	1.5
	5.53391	1	39.0984	1.5
	6.40354	1	39.2811	2
	39.8899	1	35.599	2
	95.9837	1	90.2109	2
	28.6748	1	7.36452	2
	20.2183	1	9.77103	2
	20.3401	1	13.0951	2
	36.5232	1	48.5838	2
	0.93606	1	74.6459	2
	5.90762	1	91.323	2
	83.1621	1	62.8321	2
	0.155147	1	36.411	2
	2.9916	1	30.3741	2
	24.0449	1	132.993	2
	1.53829	1	34.5256	2
	2.42754	1	11.7045	2
	31.0753	1	142.123	2
	20.6346	1	38.753	2
	24.838	1	433.949	2
	3.76163	1	144.609	2
	0	1	46.0937	2
	89.3572	1	27.6865	2
	22.0518	1	96.8717	2
	0.0225192	1	47.965	2
	5.65083	1	20.7405	2
	2.11845	1	13.308	2
	8.30128	1	93.9451	2
	11.7131	1	67.8754	2
	76.9196	1.5	45.578	2
	166.319	1.5	23.0153	2
	29.4278	1.5	121.132	2
	32.7201	1.5	24.9328	2
	66.8144	1.5	64.1246	2
	4.2654	1.5	47.3038	2
	25.8768	1.5	27.7294	2
	1.99219	1.5	0.300545	2
	24.0122	1.5	35.7111	2
	48.9734	1.5	24.316	2
	93.224	1.5	157.199	2
	5.61672	1.5	176.609	2
	31.6209	1.5	13.1046	2
	70.0799	1.5	32.7397	2
	10.2514	1.5	19.6909	2
	17.712	1.5	8.54133	2
	52.972	1.5	32.3223	2
	47.0903	1.5	138.68	2
	10.2727	1.5	78.7376	2
	0.73949	1.5	77.9472	2
	13.0457	1.5	21.4109	2
	107.323	1.5	29.3582	2.5
	15.4392	1.5	22.6871	2.5
	4.36855	1.5	61.8042	2.5
	0.489962	1.5	42.0649	2.5
	0.69729	1.5	25.2627	2.5
	103.899	1.5	89.9409	2.5
	3.41602	1.5	120.322	2.5
	39.338	1.5	73.5228	2.5
	12.9995	1.5	21.8334	2.5
	7.95012	1.5	44.9161	2.5
	0	1.5	110.791	2.5
	0	1.5	82.9104	2.5
	20.5125	1.5	16.8739	2.5
	10.8742	1.5	21.0664	2.5
	0	1.5	3.10515	2.5
	1.47998	1.5	181.108	2.5
	29.1376	1.5	186.781	2.5
	2.45684	1.5	19.4987	2.5
	160.484	2	62.8795	2.5
	39.1147	2	121.516	2.5
	164.277	2	16.7505	2.5
	4.35862	2	80.3246	2.5
	41.0788	2	31.4116	2.5
	97.0611	2	43.678	2.5
	70.254	2	72.3777	2.5
	14.017	2	16.1277	2.5
	71.659	2	152.532	2.5
	59.8583	2	56.7359	2.5
	48.6489	2	14.389	2.5
	55.6697	2	21.7325	2.5
	50.8515	2	15.0278	2.5
	59.537	2	37.3755	3
	21.8398	2	67.6941	3
	44.557	2	57.5428	3
	38.3584	2	57.1531	3
	46.3335	2	251.958	3
	25.0895	2	61.2818	3
	164.443	2	40.3789	3
	86.164	2	78.1665	3
	96.6125	2	128.958	3
	12.5758	2	35.4164	3
	61.1099	2	46.4544	3
	86.2092	2	29.1071	3
	263.159	2	45.9041	3
	12.0605	2	59.392	3
	197.396	2	31.821	3
	12.7647	2	157.821	3
	106.101	2	10.9485	3
	89.6496	2	38.9814	3
	8.72619	2	49.011	3
	41.5508	2	139.756	3
	42.6233	2	96.4003	3
	0.992042	2	43.2006	3
	41.2649	2	164.357	3
	8.01311	2	24.3608	3
	28.3692	2	181.595	3
	26.4714	2	23.8993	3
	18.3585	2	122.483	3
	84.4607	2.5	154.873	3
	384.396	2.5	23.2651	3
	92.4897	2.5	154.242	3
	16.2132	2.5	50.6389	3
	31.5653	2.5	57.6624	3
	51.2336	2.5	101.795	3
	95.2858	2.5	37.9743	3
	51.226	2.5	37.3554	3
	10.7574	2.5	131.155	3
	136.78	2.5	72.7876	3
	115.898	2.5	140.635	3
	1.64229	2.5	20.3325	3
	84.4468	2.5	60.6779	3
	46.1361	2.5	36.4061	3
	15.5184	2.5	49.8252	3
	69.6958	2.5	2.79228	3
	78.5275	2.5	56.3433	3
	64.4096	2.5	158.722	3
	40.5376	2.5	29.1246	3.5
	11.9679	2.5	143.65	3.5
	23.6757	2.5	38.3397	3.5
	20.2577	2.5	52.9478	3.5
	117.342	2.5	44.2782	3.5
	6.42153	2.5	104.286	3.5
	16.2529	2.5	135.925	3.5
	65.1283	2.5	148.534	3.5
	22.3155	2.5	127.983	3.5
	165.406	2.5	79.895	3.5
	19.6916	2.5	96.5156	3.5
	48.9101	2.5	43.3222	3.5
	183.735	3	132.504	3.5
	71.4962	3	131.286	3.5
	47.8264	3	44.6547	3.5
	61.5062	3	39.4759	3.5
	13.3645	3	98.2007	3.5
	26.7453	3	118.79	3.5
	36.1468	3	36.1308	3.5
	20.3256	3	139.364	3.5
	115.096	3	161.397	3.5
	31.4603	3	48.3261	3.5
	32.2809	3	51.9574	3.5
	137.976	3	64.119	3.5
	49.4207	3	31.4125	3.5
	140.758	3	193.657	4
	55.4483	3	50.2608	4
	98.6576	3	55.0396	4
	140.71	3	35.3366	4
	22.3193	3	209.866	4
	23.6643	3	85.9393	4
	11.8366	3	89.9987	4
	90.176	3	53.3664	4
	94.9162	3	230.543	4
	183.542	3	272.666	4
	74.9357	3	130.596	4
	86.4937	3	278.404	4
	55.031	3	57.7901	4
	1.66625	3	123.084	4
	29.7839	3	141.235	4
	1.09812	3	142.387	4
	14.2952	3	137.487	4
	88.307	3	84.414	4
	46.4845	3.5	39.5582	4
	70.5863	3.5	123.408	4
	71.6463	3.5	70.8161	4
	53.2085	3.5	139.327	4
	163.268	3.5	65.3093	4
	41.553	3.5	50.0084	4
	41.306	3.5	231.192	4
	120.676	3.5	93.7777	4
	92.2096	3.5	41.3507	4
	136.201	3.5	104.16	4
	65.3806	3.5	13.6902	4
	64.6079	3.5	81.8543	4
	77.1041	3.5	175.995	4
	151.683	3.5	19.6492	4
	129.622	3.5	40.1521	4
	3.88137	3.5	192.683	4
	88.5261	3.5	199.04	4
	25.7447	3.5	124.431	4
	71.4083	3.5	130.283	4
	104.352	3.5	19.0831	4
	42.076	3.5	212.814	4
	46.2466	3.5	146.047	4
	160.032	3.5	66.9155	4
	52.0243	3.5	49.7942	4
	158.785	3.5	77.3452	4
	79.4287	3.5	74.1996	4
	55.9397	3.5	241.384	4
	82.7435	3.5	49.4006	4
	39.3432	3.5	51.1692	4
	88.1843	3.5	131.89	4
	303.482	4	354.765	4
	12.2915	4	89.5114	4
	42.0671	4	112.281	4
	37.9801	4	96.4748	4
	270.92	4	90.627	4
	266.33	4	66.4476	4
	185.815	4	42.7558	4
	167.915	4	144.065	4
	105.841	4	333.434	4
	187.814	4	112.413	4
	41.2071	4	160.532	4
	80.1449	4	324.363	4
	154.127	4	105.304	4
	129.037	4	148.065	4
	164.944	4	222.072	4
	247.956	4	42.3045	4
	110.947	4	27.3692	4
	51.5844	4	261.358	4
	113.27	4	242.553	4
	24.9286	4	133.699	4
	177.349	4	35.247	4
	102.747	4	107.453	4
	95.3116	4	72.7377	4
	133.481	4	65.3673	4
	98.1845	4	49.2119	4
	100.642	4	165.729	4
	26.0467	4	43.6492	4
	28.177	4	224.451	4
	196.851	4	98.3746	4
	29.7383	4	221.403	4
	124.968	4	10.9166	4
	164.227	4	143.363	4
	127.181	4	91.5819	4
	138.294	4	15.158	4

## Sheet: Fig4H
	Global_FC	Mean_Burst_Score	Global_FC	Mean_DeepBreath_Score
	0.0490318	0	0.0990769	0
	0.0374291	0	0.0227097	0
	0.0445363	0	0.0640866	0
	0.0285492	0	0.0861144	0
	0.0494419	0	0.037613	0
	0.108433	0	0.153523	0
	0.0227097	0	0.0519028	0
	0.038087	0	0.166512	0
	0.0784049	0	0.073656	0
	0.037613	0	0.0199603	0
	0.0519028	0	0.0226684	0
	0.038921	0	0.0602286	0
	0.0571715	0	0.0742365	0
	0.0466847	0	0.0794482	0
	0.034875	0	0.0798885	0
	0.0400954	0	0.0448595	0
	0.127689	0	0.0509391	0
	0.0522801	0	0.0322814	0
	0.0483195	0	0.0830096	0
	0.0594996	0	0.0510541	0
	0.0732071	0	0.0841701	0
	0.0489585	0	0.0677225	0
	0.0478484	0	0.0264382	0
	0.0199603	0	0.0802352	0
	0.0594242	0	0.0325928	0
	0.0226684	0	0.0334183	0
	0.0757322	0	0.140601	0
	0.0947799	0	0.0871809	0
	0.0503725	0	0.0663067	0
	0.0628356	0	0.074079	0
	0.047801	0	0.0600408	0
	0.0352734	0	0.104971	0
	0.0508266	0	0.0174252	0
	0.0791611	0	0.0479502	0
	0.0359401	0	0.0252963	0
	0.0594851	0	0.0584014	0
	0.0761656	0	0.0798079	0
	0.052647	0	0.0633579	0
	0.0463152	0	0.0282165	0
	0.0798885	0	0.0203807	0
	0.0448595	0	0.0676723	0
	0.0649829	0	0.144351	0
	0.0347045	0	0.0375238	0
	0.104591	0	0.0520576	0
	0.0460797	0	0.104503	0
	0.0717705	0	0.051565	0
	0.0382483	0	0.0530698	0
	0.0322814	0	0.058187	0
	0.0510541	0	0.0749993	0
	0.0640532	0	0.0308776	0
	0.0348345	0	0.0371392	0
	0.0677225	0	0.070399	0
	0.0441828	0	0.129907	0
	0.0845776	0	0.0490318	0.5
	0.0631483	0	0.046659	0.5
	0.0538706	0	0.038087	0.5
	0.0194999	0	0.0749287	0.5
	0.03523	0	0.034875	0.5
	0.0264382	0	0.0400954	0.5
	0.0564975	0	0.0517057	0.5
	0.0551336	0	0.0702058	0.5
	0.0802352	0	0.112021	0.5
	0.044665	0	0.108989	0.5
	0.0353288	0	0.0489585	0.5
	0.055882	0	0.150826	0.5
	0.0998628	0	0.119419	0.5
	0.0484818	0	0.0628244	0.5
	0.057573	0	0.134668	0.5
	0.107033	0	0.0963594	0.5
	0.0375937	0	0.0631483	0.5
	0.0447664	0	0.10181	0.5
	0.0542271	0	0.129563	0.5
	0.042451	0	0.0541865	0.5
	0.0630403	0	0.0495461	0.5
	0.0539854	0	0.0664692	0.5
	0.0510118	0	0.144657	0.5
	0.116986	0	0.0702235	0.5
	0.101182	0	0.0630933	0.5
	0.0863504	0	0.142843	0.5
	0.0174252	0	0.0333134	0.5
	0.0252963	0	0.128381	0.5
	0.0212095	0	0.0697384	0.5
	0.094034	0	0.0839425	0.5
	0.155177	0	0.161669	0.5
	0.0552867	0	0.0326524	1
	0.0654226	0	0.108433	1
	0.0372936	0	0.0517177	1
	0.0240225	0	0.038921	1
	0.0444033	0	0.0522801	1
	0.0322815	0	0.0732071	1
	0.0511921	0	0.0945605	1
	0.0587153	0	0.0444857	1
	0.0340265	0	0.0464214	1
	0.0495612	0	0.0487743	1
	0.1359	0	0.072891	1
	0.129337	0	0.0410483	1
	0.102259	0	0.0855723	1
	0.0450642	0	0.047801	1
	0.0839425	0	0.0352734	1
	0.0293056	0	0.0649829	1
	0.0648652	0	0.106965	1
	0.0675124	0.5	0.124039	1
	0.0326524	0.5	0.109184	1
	0.0312617	0.5	0.0435118	1
	0.0444621	0.5	0.078697	1
	0.0440971	0.5	0.0696978	1
	0.0372423	0.5	0.0831239	1
	0.0855723	0.5	0.0807141	1
	0.0559521	0.5	0.0840722	1
	0.0837448	0.5	0.0630479	1
	0.1447	0.5	0.114286	1
	0.104168	0.5	0.03523	1
	0.0855386	0.5	0.0613097	1
	0.051227	0.5	0.0375937	1
	0.0585679	0.5	0.0447664	1
	0.0662621	0.5	0.140171	1
	0.0652602	0.5	0.086939	1
	0.0435591	0.5	0.0212095	1
	0.109462	0.5	0.0372936	1
	0.064405	0.5	0.0240225	1
	0.0694241	0.5	0.0664518	1
	0.0237091	0.5	0.130906	1
	0.0837385	0.5	0.091989	1
	0.0353324	0.5	0.0340265	1
	0.0541865	0.5	0.110714	1
	0.0658254	0.5	0.0703286	1
	0.074079	0.5	0.0532916	1
	0.0702235	0.5	0.0807683	1
	0.0587162	0.5	0.0687373	1
	0.0479502	0.5	0.0374291	1.5
	0.0681025	0.5	0.108512	1.5
	0.108533	0.5	0.0285492	1.5
	0.0693627	0.5	0.10184	1.5
	0.0282165	0.5	0.0697837	1.5
	0.0375238	0.5	0.0916819	1.5
	0.0333134	0.5	0.0576093	1.5
	0.068905	0.5	0.0609509	1.5
	0.128381	0.5	0.0935134	1.5
	0.0703286	0.5	0.170453	1.5
	0.0290943	0.5	0.0793168	1.5
	0.070399	0.5	0.0745964	1.5
	0.0654567	1	0.0783407	1.5
	0.0479343	1	0.132623	1.5
	0.0690016	1	0.0460797	1.5
	0.0749287	1	0.109462	1.5
	0.0725611	1	0.196644	1.5
	0.0305473	1	0.043827	1.5
	0.0346885	1	0.0237091	1.5
	0.207387	1	0.0715595	1.5
	0.128077	1	0.0353288	1.5
	0.107934	1	0.055882	1.5
	0.111074	1	0.109056	1.5
	0.112021	1	0.0767726	1.5
	0.110588	1	0.078601	1.5
	0.0697837	1	0.184816	1.5
	0.0403666	1	0.0510118	1.5
	0.143596	1	0.0587162	1.5
	0.0508153	1	0.0637846	1.5
	0.0464214	1	0.108533	1.5
	0.072891	1	0.125468	1.5
	0.0609509	1	0.167287	1.5
	0.101866	1	0.100854	1.5
	0.0685419	1	0.164631	1.5
	0.165529	1	0.107409	1.5
	0.0668515	1	0.0833867	1.5
	0.0783407	1	0.166862	1.5
	0.078697	1	0.0417318	1.5
	0.0628244	1	0.0481542	1.5
	0.122789	1	0.0654567	2
	0.0840722	1	0.0809252	2
	0.128717	1	0.23139	2
	0.0777408	1	0.0826547	2
	0.166248	1	0.0594996	2
	0.0415549	1	0.110588	2
	0.0577648	1	0.0403666	2
	0.0715595	1	0.143596	2
	0.0564979	1	0.0594242	2
	0.0495461	1	0.165529	2
	0.0795336	1	0.0559521	2
	0.0334183	1	0.0359401	2
	0.116891	1	0.1447	2
	0.0393018	1	0.128352	2
	0.0795785	1	0.124635	2
	0.0603086	1	0.0348345	2
	0.0586451	1	0.0441828	2
	0.0676723	1	0.166248	2
	0.0587424	1	0.18883	2
	0.0417318	1	0.092064	2
	0.0697384	1	0.160936	2
	0.0530698	1	0.0867093	2
	0.16765	1	0.0658254	2
	0.0532916	1	0.0581826	2
	0.0619425	1	0.0393018	2
	0.0481542	1	0.0795785	2
	0.0356005	1	0.042451	2
	0.0809252	1.5	0.108343	2
	0.0730637	1.5	0.0674671	2
	0.108754	1.5	0.0863504	2
	0.151224	1.5	0.0489667	2
	0.0916819	1.5	0.149711	2
	0.0444857	1.5	0.0486441	2
	0.0854538	1.5	0.0781429	2
	0.0742365	1.5	0.0596074	2
	0.0745964	1.5	0.0587424	2
	0.128352	1.5	0.114204	2
	0.0845365	1.5	0.068905	2
	0.107796	1.5	0.0587153	2
	0.0831239	1.5	0.0712058	2
	0.0807141	1.5	0.0962129	2
	0.0830096	1.5	0.0916653	2
	0.0630479	1.5	0.039848	2
	0.043827	1.5	0.0284993	2
	0.0867093	1.5	0.141699	2
	0.0613097	1.5	0.137714	2
	0.0325928	1.5	0.0734135	2
	0.086939	1.5	0.0408692	2
	0.0892896	1.5	0.0479343	2.5
	0.0489667	1.5	0.0312617	2.5
	0.0584014	1.5	0.0928595	2.5
	0.0486441	1.5	0.0444621	2.5
	0.0203807	1.5	0.0824177	2.5
	0.114204	1.5	0.0571715	2.5
	0.0712058	1.5	0.0483195	2.5
	0.091989	1.5	0.131344	2.5
	0.140906	1.5	0.0730637	2.5
	0.0916653	1.5	0.0478484	2.5
	0.0520353	1.5	0.0668515	2.5
	0.0284993	1.5	0.134246	2.5
	0.0506401	1.5	0.077845	2.5
	0.0807683	1.5	0.052647	2.5
	0.0308776	1.5	0.0372131	2.5
	0.031312	1.5	0.0382483	2.5
	0.0928686	1.5	0.0845776	2.5
	0.0408692	1.5	0.0644315	2.5
	0.108512	2	0.0777408	2.5
	0.046659	2	0.0564975	2.5
	0.10184	2	0.0536438	2.5
	0.0620309	2	0.0694241	2.5
	0.119868	2	0.0930366	2.5
	0.0517177	2	0.100809	2.5
	0.0861144	2	0.0892896	2.5
	0.149847	2	0.0630403	2.5
	0.131344	2	0.0693627	2.5
	0.108989	2	0.106529	2.5
	0.073656	2	0.0506401	2.5
	0.0576093	2	0.0983749	2.5
	0.0410483	2	0.0356005	2.5
	0.134246	2	0.0675124	3
	0.104272	2	0.187731	3
	0.124039	2	0.0690016	3
	0.0435118	2	0.119868	3
	0.146386	2	0.139443	3
	0.0525587	2	0.0863906	3
	0.103762	2	0.0346885	3
	0.0899337	2	0.0466847	3
	0.133231	2	0.111074	3
	0.0635542	2	0.114033	3
	0.113905	2	0.0508153	3
	0.0664692	2	0.0854538	3
	0.0871809	2	0.0372423	3
	0.0552357	2	0.0745441	3
	0.184816	2	0.0837448	3
	0.0691413	2	0.104168	3
	0.0630933	2	0.0845365	3
	0.0633579	2	0.163788	3
	0.132257	2	0.0525587	3
	0.0693494	2	0.122789	3
	0.039848	2	0.128717	3
	0.084688	2	0.0551336	3
	0.058187	2	0.13384	3
	0.074038	2	0.0415549	3
	0.0851774	2	0.190719	3
	0.0371392	2	0.166483	3
	0.0734135	2	0.044665	3
	0.0640866	2.5	0.064405	3
	0.153523	2.5	0.0695107	3
	0.0826547	2.5	0.133231	3
	0.1351	2.5	0.0353324	3
	0.0702058	2.5	0.154992	3
	0.0945605	2.5	0.113905	3
	0.077845	2.5	0.0552357	3
	0.0793168	2.5	0.0603086	3
	0.119419	2.5	0.0681025	3
	0.124635	2.5	0.14343	3
	0.134668	2.5	0.132257	3
	0.0963594	2.5	0.0322815	3
	0.114286	2.5	0.0976325	3
	0.13384	2.5	0.0520353	3
	0.0536438	2.5	0.0495612	3
	0.10181	2.5	0.0290943	3
	0.0695107	2.5	0.0851774	3
	0.160936	2.5	0.0928686	3
	0.0930366	2.5	0.0445363	3.5
	0.0637846	2.5	0.0725611	3.5
	0.167755	2.5	0.0440971	3.5
	0.14343	2.5	0.190051	3.5
	0.0962129	2.5	0.108754	3.5
	0.0689135	2.5	0.116677	3.5
	0.051565	2.5	0.144288	3.5
	0.106121	2.5	0.0508266	3.5
	0.106529	2.5	0.0791611	3.5
	0.110714	2.5	0.0687464	3.5
	0.118907	2.5	0.0538706	3.5
	0.0749993	2.5	0.0539854	3.5
	0.0990769	3	0.116986	3.5
	0.187731	3	0.167755	3.5
	0.139443	3	0.0552867	3.5
	0.0928595	3	0.0720006	3.5
	0.0824177	3	0.130831	3.5
	0.114103	3	0.136258	3.5
	0.0487743	3	0.0693494	3.5
	0.0558339	3	0.1359	3.5
	0.0745441	3	0.102259	3.5
	0.0372131	3	0.0293056	3.5
	0.0509391	3	0.110031	3.5
	0.0696978	3	0.0648652	3.5
	0.0687464	3	0.119422	3.5
	0.196644	3	0.0494419	4
	0.190719	3	0.0620309	4
	0.0767726	3	0.0784049	4
	0.144657	3	0.0305473	4
	0.0487233	3	0.0937168	4
	0.0663067	3	0.114103	4
	0.108343	3	0.1351	4
	0.167287	3	0.122676	4
	0.100854	3	0.127689	4
	0.164631	3	0.149847	4
	0.107409	3	0.207387	4
	0.142843	3	0.128077	4
	0.0833867	3	0.107934	4
	0.0520576	3	0.151224	4
	0.166862	3	0.0757322	4
	0.0217457	3	0.0947799	4
	0.110031	3	0.101866	4
	0.163706	3	0.0503725	4
	0.0863906	3.5	0.0558339	4
	0.116677	3.5	0.0628356	4
	0.144288	3.5	0.0685419	4
	0.0602286	3.5	0.0594851	4
	0.117732	3.5	0.0761656	4
	0.0794482	3.5	0.117732	4
	0.180703	3.5	0.180703	4
	0.132623	3.5	0.104272	4
	0.109184	3.5	0.0463152	4
	0.115851	3.5	0.159052	4
	0.0841701	3.5	0.0347045	4
	0.0644315	3.5	0.0855386	4
	0.092064	3.5	0.104591	4
	0.0984789	3.5	0.115851	4
	0.109056	3.5	0.051227	4
	0.0740957	3.5	0.107796	4
	0.140171	3.5	0.0717705	4
	0.0674671	3.5	0.0640532	4
	0.0600408	3.5	0.146386	4
	0.104971	3.5	0.103762	4
	0.0798079	3.5	0.0585679	4
	0.0596074	3.5	0.0662621	4
	0.130906	3.5	0.0652602	4
	0.0720006	3.5	0.0194999	4
	0.104503	3.5	0.0435591	4
	0.130831	3.5	0.0899337	4
	0.136258	3.5	0.0577648	4
	0.0976325	3.5	0.0837385	4
	0.0983749	3.5	0.0984789	4
	0.141699	3.5	0.0564979	4
	0.23139	4	0.0998628	4
	0.0937168	4	0.0635542	4
	0.0517057	4	0.0484818	4
	0.122676	4	0.057573	4
	0.166512	4	0.0740957	4
	0.190051	4	0.107033	4
	0.114033	4	0.156399	4
	0.150826	4	0.0795336	4
	0.0935134	4	0.116891	4
	0.170453	4	0.0487233	4
	0.159052	4	0.0542271	4
	0.106965	4	0.101182	4
	0.163788	4	0.127787	4
	0.18883	4	0.0691413	4
	0.129563	4	0.094034	4
	0.166483	4	0.0982045	4
	0.154992	4	0.0586451	4
	0.100809	4	0.155177	4
	0.156399	4	0.0654226	4
	0.0581826	4	0.0444033	4
	0.140601	4	0.0511921	4
	0.078601	4	0.140906	4
	0.127787	4	0.0689135	4
	0.125468	4	0.106121	4
	0.149711	4	0.129337	4
	0.0982045	4	0.16765	4
	0.0781429	4	0.0450642	4
	0.0664518	4	0.0619425	4
	0.144351	4	0.084688	4
	0.0687373	4	0.118907	4
	0.137714	4	0.0217457	4
	0.161669	4	0.074038	4
	0.119422	4	0.163706	4
	0.129907	4	0.031312	4

## Sheet: Fig4I
	Burst_Male	Burst_Female	DeepBreath_Male	DeepBreath_Female		ICV_Male	ICV_Female	GlobalFC_Male	GlobalFC_Female			ICV_Male	ICV_Female	GlobalFC_Male	GlobalFC_Female
Fit_to_gFC_by_sex_beta	0.0156268	0.0150766	0.0066651	0.00522379		1.86452	1.51254	0.0654567	0.0490318		Mean	1.71083	1.48313	0.0934497	0.07057
Fit_to_gFC_by_sex_upper	0.00358547	0.00329541	0.00358029	0.00298174		1.54043	1.43787	0.0675124	0.0374291		STDEV	0.141699	0.135807	0.0414779	0.0360207
Fit_to_gFC_by_sex_lower	0.00358547	0.00329541	0.00358029	0.00298174		1.7379	1.48504	0.0809252	0.0990769
						1.70793	1.44075	0.0494419	0.0445363
						1.7785	1.45667	0.108433	0.108512
						1.77828	1.08992	0.119868	0.0285492
						1.79444	1.40121	0.038087	0.0479343
						1.71155	1.5264	0.139443	0.046659
						1.99324	1.4384	0.23139	0.0326524
						1.7474	1.4997	0.0863906	0.187731
						1.92669	1.43523	0.0749287	0.10184
						1.57689	1.54252	0.0928595	0.0620309
						1.65145	1.30294	0.0861144	0.0690016
						1.67216	1.49421	0.153523	0.0227097
						1.59403	1.41745	0.0725611	0.0312617
						1.77093	1.49857	0.038921	0.0517177
						1.7841	1.44938	0.0824177	0.0784049
						1.6215	1.46629	0.0346885	0.0640866
						1.71017	1.26857	0.114103	0.037613
						1.50308	1.49249	0.0466847	0.0519028
						1.7375	0.831208	0.0400954	0.0305473
						1.41094	1.47062	0.0826547	0.0444621
						1.90942	1.33771	0.0517057	0.0571715
						1.83481	1.63972	0.122676	0.0937168
						1.53612	1.35435	0.207387	0.034875
						1.9229	1.67443	0.0483195	0.1351
						1.75785	1.52141	0.111074	0.127689
						1.80344	1.5647	0.166512	0.0522801
						1.7645	1.61002	0.0945605	0.149847
						1.67377	1.37597	0.0697837	0.0702058
						1.61253	1.48466	0.190051	0.128077
						1.83664	1.36455	0.0489585	0.131344
						1.69207	1.4231	0.116677	0.0594996
						1.60211	1.60184	0.114033	0.107934
						1.93582	1.52408	0.151224	0.112021
						1.77227	1.41396	0.143596	0.0732071
						1.79936	1.37779	0.0444857	0.0730637
						1.62458	1.66359	0.073656	0.110588
						1.77454	1.49612	0.0487743	0.0440971
						1.45097	1.08306	0.0576093	0.108989
						1.64981	1.51966	0.0757322	0.108754
						1.62271	1.45859	0.072891	0.0403666
						1.91188	1.43825	0.0947799	0.0916819
						1.78974	1.51754	0.0410483	0.0508153
						1.5143	1.33375	0.150826	0.0478484
						1.79376	1.48014	0.0854538	0.0464214
						1.80285	1.72199	0.0609509	0.0199603
						1.61288	1.66718	0.0503725	0.0594242
						1.80687	1.73983	0.0628356	0.0226684
						1.75461	1.40706	0.0745441	0.0372423
						1.68525	1.61148	0.047801	0.101866
						2.04333	1.5928	0.0602286	0.0855723
						1.79032	1.46724	0.165529	0.144288
						1.48773	1.40619	0.0508266	0.0558339
						1.86403	1.57864	0.0559521	0.0352734
						1.63962	1.8092	0.134246	0.0685419
						1.439	1.55994	0.0791611	0.0668515
						1.75609	1.52107	0.170453	0.0935134
						1.81013	1.58979	0.0594851	0.0359401
						1.72436	1.61102	0.052647	0.0837448
						1.20014	1.75364	0.0793168	0.0761656
						1.60402	1.43279	0.0745964	0.0742365
						1.67949	1.43191	0.1447	0.077845
						1.80611	1.23536	0.0794482	0.117732
						1.56474	1.4317	0.180703	0.0463152
						1.77881	1.63428	0.104272	0.159052
						1.69984	1.37295	0.128352	0.0448595
						1.67271	1.37891	0.0783407	0.0347045
						1.57234	1.55672	0.119419	0.132623
						1.59836	1.4199	0.104168	0.0435118
						1.68693	1.67056	0.0798885	0.104591
						1.41793	1.22469	0.0649829	0.0372131
						1.58388	1.63864	0.0845365	0.0628244
						1.75914	1.69145	0.106965	0.0509391
						1.64206	1.47263	0.124039	0.051227
						1.64592	1.36704	0.0855386	0.124635
						1.553	1.52189	0.109184	0.0717705
						1.68202	1.52857	0.115851	0.0831239
						1.83809	1.12629	0.078697	0.0807141
						1.70207	1.60797	0.163788	0.0322814
						1.44135	1.36785	0.0696978	0.0830096
						1.72444	1.51751	0.107796	0.0640532
						1.7584	1.49903	0.0460797	0.0348345
						1.83832	1.43134	0.0382483	0.122789
						1.74405	1.44253	0.0510541	0.0840722
						1.76669	1.63718	0.146386	0.0687464
						1.44821	1.53381	0.0525587	0.134668
						1.59955	1.53624	0.103762	0.0630479
						1.7774	1.54656	0.0841701	0.0585679
						1.85276	1.59655	0.128717	0.0677225
						1.79935	1.54899	0.0963594	0.0441828
						1.69192	1.43142	0.0845776	0.0644315
						1.83076	1.39389	0.0631483	0.0538706
						1.71848	1.44915	0.0777408	0.0662621
						1.90147	1.27002	0.114286	0.0194999
						1.59928	1.60098	0.0652602	0.166248
						1.94353	1.65245	0.0435591	0.03523
						1.49674	1.51682	0.0264382	0.0564975
						1.94411	1.4697	0.109462	0.0551336
						1.74468	1.4721	0.13384	0.0536438
						1.47264	1.36574	0.18883	0.0415549
						1.53801	1.52833	0.0802352	0.10181
						1.73365	1.59144	0.0899337	0.196644
						1.64478	1.51606	0.064405	0.129563
						1.68402	1.6927	0.092064	0.190719
						1.65226	1.671	0.133231	0.166483
						1.67401	1.29338	0.0837385	0.044665
						1.82375	1.41218	0.160936	0.043827
						1.6952	1.38154	0.0353324	0.0695107
						1.74663	1.54292	0.0867093	0.0694241
						1.60809	1.26903	0.0564979	0.0577648
						2.14319	1.45576	0.154992	0.0237091
						1.76421	1.58597	0.055882	0.0715595
						1.82647	1.65502	0.109056	0.0984789
						1.64338	1.43001	0.113905	0.0353288
						1.63396	1.59172	0.0740957	0.0930366
						1.87534	1.51428	0.0767726	0.0998628
						1.74529	1.52219	0.107033	0.0635542
						1.68501	1.45992	0.0541865	0.0484818
						1.8211	1.43211	0.0495461	0.0613097
						1.68774	1.39	0.0664692	0.057573
						1.50574	1.60574	0.144657	0.100809
						1.83793	1.51493	0.156399	0.0375937
						1.8021	1.32823	0.0795336	0.0325928
						1.63875	1.31024	0.140601	0.0658254
						1.84586	1.39339	0.116891	0.0334183
						1.82381	1.50937	0.0487233	0.0581826
						1.68852	1.43295	0.0393018	0.0447664
						1.58482	1.38541	0.0795785	0.0871809
						1.8147	1.07454	0.0663067	0.0542271
						1.58402	1.42962	0.078601	0.042451
						1.43159	1.6965	0.074079	0.086939
						1.70719	1.51782	0.0552357	0.0892896
						1.84935	1.72515	0.140171	0.0630403
						1.76938	1.59874	0.184816	0.0539854
						1.86388	1.39438	0.0603086	0.0510118
						1.81266	1.54737	0.108343	0.0674671
						1.6284	1.58294	0.116986	0.0702235
						1.71466	1.69376	0.0587162	0.101182
						1.64144	1.45248	0.104971	0.0600408
						1.88259	1.35317	0.127787	0.0863504
						1.57971	1.40697	0.0489667	0.0637846
						1.51677	1.31094	0.0691413	0.0174252
						1.69914	1.51312	0.108533	0.0479502
						1.73249	1.61485	0.125468	0.0252963
						1.63752	1.59239	0.149711	0.0681025
						1.73489	1.34039	0.167755	0.0212095
						1.86184	1.53785	0.167287	0.094034
						1.76923	1.56915	0.100854	0.107409
						1.67419	1.57927	0.0982045	0.0630933
						1.78174	1.53665	0.164631	0.0552867
						1.54727	1.47101	0.0586451	0.142843
						1.69357	1.38856	0.155177	0.0486441
						1.53502	1.24837	0.0584014	0.0633579
						1.88988	1.38796	0.0654226	0.0372936
						1.83586	1.40701	0.0798079	0.0282165
						1.62222	1.47972	0.0693627	0.0781429
						1.53227	1.37988	0.0833867	0.0240225
						1.71577	1.60207	0.0203807	0.0676723
						1.74848	1.41409	0.132257	0.0444033
						1.44154	1.48165	0.144351	0.14343
						1.77421	1.50433	0.0375238	0.0664518
						1.69282	1.59438	0.0322815	0.0596074
						1.73824	1.77521	0.0587424	0.0511921
						1.71714	1.54058	0.0520576	0.068905
						1.6748	1.7096	0.114204	0.0587153
						1.79493	1.47792	0.0333134	0.0712058
						1.94298	1.50829	0.130906	0.091989
						1.90483	1.50784	0.0720006	0.104503
						1.82501	1.49751	0.140906	0.0962129
						1.91951	1.66928	0.0340265	0.0689135
						1.9123	1.73315	0.130831	0.051565
						1.84843	1.45054	0.166862	0.0693494
						1.63106	1.54192	0.136258	0.0703286
						1.37903	1.37142	0.0916653	0.0284993
						1.43742	1.51976	0.0976325	0.0290943
						1.68533	1.44363	0.0520353	0.0530698
						1.64204	1.55957	0.0417318	0.102259
						1.54176	1.42356	0.0495612	0.0450642
						1.69362	1.3126	0.106121	0.0293056
						1.96634	1.47963	0.106529	0.058187
						1.80761	1.40443	0.110714	0.0217457
						1.83266	1.62674	0.128381	0.074038
						1.98889	1.35169	0.1359	0.110031
						1.4682	1.71417	0.039848	0.0308776
						1.54678	1.41961	0.129337	0.0648652
						1.51511	1.55355	0.0697384	0.0371392
						1.78533	1.57543	0.0506401	0.070399
						1.84038	1.31409	0.16765	0.137714
						1.9123	1.40951	0.0532916	0.031312
						1.71181	1.48894	0.0619425	0.0928686
						1.3729	1.3934	0.0839425	0.119422
						1.68399	1.46339	0.084688	0.0356005
						1.63743	1.35867	0.118907	0.0408692
						1.68663	1.49362	0.0807683	0.129907
						1.70213		0.0481542
						1.77999		0.0749993
						1.59321		0.0851774
						1.80997		0.0983749
						1.81231		0.163706
						1.61765		0.141699
						1.68198		0.0687373
						1.90625		0.161669
						1.79332		0.0734135
